# Supplementary material for: Double hit of foetal growth restriction and postnatal hyperoxia alters lung structure and function in a preterm rabbit model of bronchopulmonary dysplasia
Source: PLoS One. 2025 Aug 26;20(8):e0330717. doi: 10.1371/journal.pone.0330717 (PMC12380354; doi:10.1371/journal.pone.0330717)
Supplement: S3 Table — (XLSX) [file pone.0330717.s003.xlsx]

## Sheet: Sheet1
		Veh+Nox	Veh+Hox	p-value	LN+Nox	p-value	LN+Hox	p-value
	Number of kittens randomised, n	22	21		32		35
	Weight on PND7 (gram), mean±SD	49.1±10.08	45.5±7.79	0.4427	41.4±6.78	0.0201	40.1±6.73	0.0124
	Length on PND7 (cm), mean±SD	12.2±0.76	12.0±0.67	0.746	11.4±0.74	0.0084	11.3±0.46	0.0031
	Lung Volume (mL), mean±SD	2.22±0.41	1.97±0.28	0.1083	1.85±0.28	0.0101	1.81±0.35	0.0065
	Inspiratory capacity (mL), mean±SD	1.89±0.23	1.53±0.26	0.0017	1.60±0.30	0.0109	1.50±0.23	0.0026
	Newtonian Resistance (cmH2O.smL), mean±SD	0.056±0.011	0.056±0.018	0.9998	0.061±0.017	0.8253	0.077±0.030	0.0278
	Tissue Damping (G) (cmH2O/mL), mean±SD	1.87±0.45	2.105±0.44	0.311	1.99±0.40	0.7668	2.33±0.39	0.0295
	Tissue Elastance (H) (cmH2O/mL), mean±SD	5.92±1.54	7.80±2.09	0.0235	6.63±1.64	0.5752	8.78±2.03	0.0008
	Static compliance (Cst) (mL/cmH2O), mean±SD	0.1535±0.03	0.1202±0.028	0.0107	0.1233±0.03	0.019	0.1180±0.025	0.0132
	Absolute volume: alveolar septa (mm3), mean±SD	47.3±75.4	448.9±86.9	0.772	304.0±77.09	<0.0001	396.8±83.1	0.0756
	Mean Linear Intercept (µm), mean±SD	47.97±7.67	41.43±4.290	0.041	58.28±8.184	0.0005	45.02±4.852	0.5623
	Mean Transectional Wall Length (µm), mean±SD	11.94±1.20	12.82±1.07	0.294	12.03±1.11	0.9968	13.44±1.84	0.0428
	Absolute surface: air spaces (m2), mean±SD	694.5±122.6	578.5±112.6	0.0336	633.3±116.3	0.362	531.0±124.0	0.003
	Medial thickness of pulmonary arterioles (µm), mean±SD	0.093±0.019	0.123±0.021	0.0002	0.086±0.016	0.6587	0.123±0.017	0.0004
	qPCR: eNOS, ΔΔCt fold change, mean±SD	1.0130±0.168	0.7724±0.310	0.0129	0.6157±0.159	<0.0001	0.584±0.159	<0.0001
	qPCR:IL1B, ΔΔCt fold change, mean±SD	1.127±0.282	0.9153±0.397	0.2284	0.8798±0.2890	0.1188	0.8019±0.2563	0.0426
	qPCR: VEGFA, ΔΔCt fold change, mean±SD	1.0060±0.117	0.9181±0.190	0.6844	0.7589±0.177	0.0034	0.6467±0.093	<0.0001
